# Supplementary material for: Bi-allelic GAD1 variants cause a neonatal onset syndromic developmental and epileptic encephalopathy
Source: Brain. 2020 Apr 13;143(5):1447–61. doi: 10.1093/brain/awaa085 (PMC7241960; doi:10.1093/brain/awaa085)
Supplement: awaa085_Supplementary_Data [file awaa085_supplementary_data.zip]

Archive with 8 entries (7 files):
- awaa085-suppl_data/
- awaa085-suppl_data/brain-2019-01328-File007.pdf
- awaa085-suppl_data/brain-2019-01328-File008.pdf
- awaa085-suppl_data/brain-2019-01328-File009.pdf
- awaa085-suppl_data/brain-2019-01328-File010.pdf
- awaa085-suppl_data/brain-2019-01328-File011.pdf
- awaa085-suppl_data/brain-2019-01328-File012.tif
- awaa085-suppl_data/brain-2019-01328-File013.pdf
